# Supplementary material for: p53 Protein Isoform Profiles in AML: Correlation with Distinct Differentiation Stages and Response to Epigenetic Differentiation Therapy
Source: Cells. 2021 Apr 7;10(4):833. doi: 10.3390/cells10040833 (PMC8068061; doi:10.3390/cells10040833)
Supplement: Supplementary file 1 [file cells-10-00833-s001.zip]

Archive with 24 entries (21 files):
- Supplementary data for paper/
- Supplementary data for paper/.DS_Store
- __MACOSX/
- __MACOSX/Supplementary data for paper/
- __MACOSX/Supplementary data for paper/._.DS_Store
- Supplementary data for paper/Supplementary Figure 1-1.pdf
- __MACOSX/Supplementary data for paper/._Supplementary Figure 1-1.pdf
- Supplementary data for paper/Supplementary Figure 1-2 with text.pdf
- __MACOSX/Supplementary data for paper/._Supplementary Figure 1-2 with text.pdf
- Supplementary data for paper/Supplementary Figure 2.pdf
- __MACOSX/Supplementary data for paper/._Supplementary Figure 2.pdf
- Supplementary data for paper/Supplementary Figure 3-1.pdf
- __MACOSX/Supplementary data for paper/._Supplementary Figure 3-1.pdf
- Supplementary data for paper/Supplementary Figure 3-2.pdf
- __MACOSX/Supplementary data for paper/._Supplementary Figure 3-2.pdf
- Supplementary data for paper/Supplementary Figure 4.pdf
- __MACOSX/Supplementary data for paper/._Supplementary Figure 4.pdf
- Supplementary data for paper/Supplementary Figure 5 with text.pdf
- __MACOSX/Supplementary data for paper/._Supplementary Figure 5 with text.pdf
- Supplementary data for paper/Supplementary Figure 6 with text.pdf
- __MACOSX/Supplementary data for paper/._Supplementary Figure 6 with text.pdf
- Supplementary data for paper/Supplementary table 1.pdf
- Supplementary data for paper/Supplementary Table 2.pdf
- __MACOSX/Supplementary data for paper/._Supplementary Table 2.pdf
